# Supplementary material for: Genome-Wide Identification of Ginkgo biloba SPL Gene Family and Expression Analysis in Flavonoid Biosynthesis and Water Stress
Source: Int J Mol Sci. 2025 May 21;26(10):4932. doi: 10.3390/ijms26104932 (PMC12112263; doi:10.3390/ijms26104932)
Supplement: Supplementary file 1 [file ijms-26-04932-s001.zip]

Archive with 3 entries (3 files):
- ijms-3619952-supplementary/Figure S1.pdf
- ijms-3619952-supplementary/Supplementary Table S1.xlsx
- ijms-3619952-supplementary/Supplementary Table S2.xlsx
