# Supplementary material for: Genome-Wide Identification of Ginkgo biloba SPL Gene Family and Expression Analysis in Flavonoid Biosynthesis and Water Stress
Source: Int J Mol Sci. 2025 May 21;26(10):4932. doi: 10.3390/ijms26104932 (PMC12112263; doi:10.3390/ijms26104932)
Supplement: Supplementary file 1 [file ijms-26-04932-s001.zip › ijms-3619952-supplementary/Supplementary Table S1.xlsx]

## Sheet: Sheet1
Accession number	Sample_name	tissue
SRR7226353	MF01	fruit
SRR7226354	R03	Root
SRR7226355	MF03	fruit
SRR7226356	MF02	fruit
SRR7226357	IF03	fruit
SRR7226358	S01	Stem
SRR7226359	R01	Root
SRR7226360	R02	Root
SRR7226361	IL01	leaf
SRR7226362	IL02	leaf
SRR7226363	S02	Stem
SRR7226364	S03	Stem
SRR7226365	IL03	leaf
SRR7226366	ML01	leaf
SRR7226367	M01	Microstrobilus
SRR7226368	M02	Microstrobilus
SRR7226369	ML02	leaf
SRR7226370	ML03	leaf
SRR7226371	OS02	Ovulate strobilus
SRR7226372	OS03	Ovulate strobilus
SRR7226373	M03	Microstrobilus
SRR7226374	OS01	Ovulate strobilus
SRR7226375	IF01	fruit
SRR7226376	IF02	fruit
SRR10676585	Control	seedling leaves
SRR10676586	Control	seedling leaves
SRR10676587	Control	seedling leaves
SRR10676588	UV-B	seedling leaves
SRR10676589	UV-B	seedling leaves
SRR10676590	UV-B	seedling leaves
SRR6944335	GB_FL3	leaf
SRR6944336	GB_FL2	leaf
SRR6944337	GB_FL1	leaf
SRR6944338	GB_FH3	leaf
SRR6944339	GB_FH2	leaf
SRR6944340	GB_FH1	leaf
SRR8490256	Gb_GL1	leaf
SRR8490257	Gb_GL2	leaf
SRR8490258	Gb_GL3	leaf
SRR8490259	Gb_YL1	leaf
SRR8490260	Gb_YL2	leaf
SRR8490261	Gb_YL3	leaf
SRR8501424	Anlu1	leaf
SRR8501425	Anlu1	leaf
SRR8501426	ZY1	leaf
SRR8501427	Anlu1	leaf
SRR8501428	ZY1	leaf
SRR8501429	ZY1	leaf
