# Supplementary material for: Genome-Wide Identification of Ginkgo biloba SPL Gene Family and Expression Analysis in Flavonoid Biosynthesis and Water Stress
Source: Int J Mol Sci. 2025 May 21;26(10):4932. doi: 10.3390/ijms26104932 (PMC12112263; doi:10.3390/ijms26104932)
Supplement: Supplementary file 1 [file ijms-26-04932-s001.zip › ijms-3619952-supplementary/Supplementary Table S2.xlsx]

## Sheet: Sheet1
Name	Sequence (5'-3')	Experiment
GbSPL2-qPCR-F	GGAACTTCGGAGGCGTACTGGA	qRT-PCR
GbSPL2-qPCR-R	ACGGCTCTCGCATCGCTGTA	qRT-PCR
GbSPL10-qPCR-F	GACCCGAGCAAACTGGCAGAAG	qRT-PCR
GbSPL10-qPCR-R	GCAGGCTTGGCGACGAACATAA	qRT-PCR
GbSPL11-qPCR-F	AGACCAGTGGCGGCAGCATA	qRT-PCR
GbSPL11-qPCR-R	CGAACCGTTGGAGGAAGCAGAA	qRT-PCR
GbSPL13-qPCR-F	AGGAGGAGGAATGGAGCAGGAA	qRT-PCR
GbSPL13-qPCR-R	AGCACAACAGTCGCCGCATT	qRT-PCR
GbGAPDH-qPCR-F	TCCACGGGAGTCTTCACTGACA	qRT-PCR
GbGAPDH-qPCR-R	TGCTCATTCACGCCAACAACGA	qRT-PCR
GbSPL2-GFP-F	actagtggatccaaagaattcATGATTAATGTGATGAACCCTCCTG	Subcellular localization
GbSPL2-GFP-R	cattctagaagtactctcgagCAAAATGTTCTGATACATAGACTGGCC	Subcellular localization
GbSPL10-GFP-F	actagtggatccaaagaattcATGACGATGAGTCAACTCCCACT	Subcellular localization
GbSPL10-GFP-R	cattctagaagtactctcgagGATTGCACCATAGGCAACATTCT	Subcellular localization
GbSPL11-GFP-F	actagtggatccaaagaattcATGGGCATTGTACTAACGAGACG	Subcellular localization
GbSPL11-GFP-R	cattctagaagtactctcgagTAAGAGACTGGTATTGGCATCATAGAT	Subcellular localization
GbSPL13-GFP-F	actagtggatccaaagaattcATGGCGGATCTTCCCAGC	Subcellular localization
GbSPL13-GFP-R	cattctagaagtactctcgagGAAACTCTGTTTGAGCATATGATCCA	Subcellular localization
